# Supplementary material for: Current Knowledge on Insecticide Resistance in Aedes albopictus (Skuse, 1894) in Latin America and the Caribbean Nations
Source: Insects. 2026 Mar 1;17(3):264. doi: 10.3390/insects17030264 (PMC13026576; doi:10.3390/insects17030264)
Supplement: Supplementary file 1 [file insects-17-00264-s001.zip]

Archive with 1 entries (1 files):
- Supplementary Material Table S1.xlsx
