# Supplementary material for: Current Knowledge on Insecticide Resistance in Aedes albopictus (Skuse, 1894) in Latin America and the Caribbean Nations
Source: Insects. 2026 Mar 1;17(3):264. doi: 10.3390/insects17030264 (PMC13026576; doi:10.3390/insects17030264)
Supplement: Supplementary file 1 [file insects-17-00264-s001.zip › Supplementary Material Table S1.xlsx]

## Sheet: Supplementary Material Table S1
Country	Field Populations (Collection Sites)	Susceptible Strain	Insecticide Class	Insecticide (Dose/Concentration)	Assay type	Resistance/Susceptibility Criteria	Outcome	Notes	Year	Ref.
BRAZIL	Five field populations collected in the states of Espírito Santo and São Paulo.	-	Organophosphate	Temephos (0.01 mg/L), Chlorpyrifos (0.02 mg/L), Fenitrothion (0.02 mg/L), Fenthion (0.20 mg/L), Malathion (0.02 mg/L)	Larval bioassay	LC₉₅ exceeding the diagnostic concentration	Only one population showed resistance to chlorpyrifos, while the remaining were susceptible to the other insecticides evalueted	No susceptible reference strain used on the tests. The diagnostic doses were determined using a susceptible population.	1990	[57]
	Field populations from the municipalities of Ubiratã, Santa Helena, Foz do Iguaçu and Tubarão.	Rockfeller (Aedes aegypti).	Organophosphate	Temephos (0.006 mg/L)	Larval bioassay	Mortality rates after 24 h exposure (above 98 % indicated susceptibility, 80-98 % indicated incipient resistance, and below 80 % indicated resistance)	Incipient resistance detected for all insecticides tested	They used the Ae. aegypti susceptible strain as control and the diagnostic dose corresponded to twice the CL₉₉ of this strain.	2011	[58]
	The lineage was collected from Rio de Janeiro and maintained in the laboratory for five years, however it was not considered as an insecticide susceptible reference strain.	-	Insect Growth Regulator (IGR)	Triflumuron (concentrations ranged from 0.25 μg/L to 4.5 μg/L)	Larval bioassay	Interpretation of resistance was limited, but EI₅₀ (1.59 µg/L) and EI₉₀ (2.63 µg/L) were reported as effective emergence inhibition concentrations.	No resistance detected	Because of the lack of standardized diagnostic concentrations or comparable reference values limits, they made a dose-response test to create a mortality curve.	2013	[59]
	Field populations from Sítio dos Pintos, Recife.	Lab lineage established at the Instituto Aggeu Magalhães.	Bacterial Larvicide	Bti (aqueous suspensions at 5 g/l), Cry11Aa, Cry4Ba; Lysinibacillus sphaericus; VectoMax CG®	Larval bioassay	Susceptibility defined by resistance ratio (RR) < 2 and LC₅₀ values comparable to the reference colony.	No resistance detected	-	2017	[60]
COSTA RICA	Molecular assays in mosquitoes in a field population from Sarapiquí, the only area with Ae. albopictus presence confirmed up to that point.	-	-	-	Molecular assay	Target-site mutation	No kdr mutation was found	The mosquitoes were collected an on an organic farm, an insecticide-free environment by definition	2015	[61]
CUBA	Two field populations (Plaza and Boyeros) collected in Havana.	Fraga lineage, from the Institute of Tropical Medicine Pedro Kouri (IPK).	Carbamate; Pyrethroid; Organophosphate	Bendiocarb (12 μg/bottle), Propoxur (15 μg/bottle); Cypermethrin (13.5 μg/bottle), Deltamethrin (6.5 μg/bottle), Lambda-cyhalothrin (6.5 μg/bottle); Chlorpyrifos (90 μg/bottle), Temephos	CDC bottle bioassay, larval bioassay and biochemical assay	Larva bioassay: RR₅₀ (LC₅₀ of field populations compared to the susceptible strain); Adult bioassay: Mortality rates after 24 h exposure	Both populations showed high resistance to temephos and incipient resistance to deltamethrin. Plaza population also exhibited resistance to lambda-cyhalothrin. All populations remained susceptible to the other insecticides. Increased α-EST and GST activity was detected	The diagnostic doses were established in their laboratory	2023	[62]
HAITI	Field population collected from two sites of Port-au-Prince, one in the U.S. embassy and one in an adjacent neighborhood.	-	Pyrethroid	Permethrin (15 µg/bottle)	CDC bottle bioassay, molecular assay and biochemical assay	Survival beyond 30 minutes was indication of potential resistance	No resistance was detected; however, elevated levels of oxidases, α-esterases, GST, and AChE were observed. Molecular assays detected no mutations at positions Ile1016 and Gly1016.	Adult mosquitoes reared from eggs and larvae collected at both sites were combined for the initial bioassay.	2012	[63]
MEXICO	A field population collected from three sites of Matamoros and one site from Reynosa, Mexico.	TAMU lineage, from Texas A&M University.	Pyrethroid; Organophosphate	Resmethrin, Permethrin (concentrations ranged from 0.06 μg/L to 0.3 μg/L to both PYs); Chlorpyrifos (concentrations ranged from 0.06 μg/L to 0.3 μg/L), Malathion (concentrations ranged from 0.03 μg/L to 1.0 μg/L)	Bottle bioassay	Resistance ratios, with RR values close to 10 considered indicative of incipient resistance	No resistance detected	The doses were determined using the insecticide-coated vial technique of Plapp (1971)	1996	[64]
	Tested the efficacy of the products in in two cemeteries in southern Mexico, once during the rainy season and once during the dry season.	-	Bacterial Larvicide; Organophosphate	Spinosad (480 g/L), Bti; Temephos	Larval bioassay	-	Spinosad and temephos were effective in preventing Ae. albopictus development in both seasons, whereas the Bti suspension showed reduced activity over time	No laboratory based bioassays were conducted; therefore, formal resistance thresholds were not applied. Efficacy was evaluated through field performance of larvicides in containers.	2010	[65]
	Molecular assays in 182 mosquitoes collected in Chiapas, Mexico.	Susceptible lineage from New Orleans, USA.	Carbamate; Pyrethroid; Organophosphate	Bendiocarb (12.5 µg/bottle), Propoxur (10 µg/bottle); Permethrin (15 µg/bottle), Deltamethrin (10 µg/bottle); Chlorpyrifos (60 µg/bottle), Malathion (50 µg/bottle), Temephos (0.012 mg/L);	CDC bottle bioassay, larval bioassay and biochemical assay	Bioassays: Mortality rates after 24 h exposure; Biochemical assays: enzyme activity compared with susceptiblestrain	Both populations were susceptible to all evaluated CAs, showed incipient resistance to PYs and chlorpyrifos, and resistance to malathion and temephos. Elevated EST, monooxygenase, and AChE activity was detected at both sites	Diagnostic doses for bendiocarb, permethrin, malathion, and deltamethrin followed CDC recommendations. Diagnostic doses for chlorpyrifos and propoxur were established by the laboratory. Temephos followed WHO guideline	2020	[66]
	Two field populations collected from two urban sites in the city of Tapachula.	-	-	-	Molecular assay	Target-site mutation	Kdr mutations were detected at positions 410, 989 and 1534. A few individual carried the double mutation S989Y-F1534L. Variants such as V410 and S989P were detected in heterozygosity at low frequencies.	-	2020	[67]
	Larvae and pupae were collected in eleven different sites, four in the city of Tapachula and seven in rural towns including Puerto Madero, Huehuetan, Huixtla, Escuintla, Motozintla, Mapastepec, and Pijijiapan.	ATM-NJ95 from Biodefense and Emerging Infections Research Resources Repository (BEI Resources).	Pyrethroid	Permethrin (cis/trans isomers) (concentrations ranged from 0.5 to 5.0 μg/bottle)	CDC bottle bioassay, molecular assay and biochemical assay	Resistance ratios (RR) (high: > 10-fold, moderate: 5–10-fold, low: <5-fold)	All populations showed a low level of resistance, and all tested mosquitoes were homozygous for the wild-type F1534 allele	Biochemical assays were conducted with a permethrin-selected lineage, obtained from the survivors of the 11 populations exposed to the insecticide and repeatedly selected at F5, F7, F9 and F11.	2021	[68]
	Field population from an area with a confirmed presence of Ae. albopictus.	Susceptible lineage from Atlanta, Georgia, USA (donated by Emory University).	Carbamate; Pyrethroid; Organophosphate	Bendiocarb (12.5 μg/bottle), Propoxur (12.5 μg/bottle); Chlorpyrifos (85 μg/bottle), Malathion (50 μg/bottle); Permethrin (15 μg/bottle), Deltamethrin (10 μg/bottle)	CDC bottle bioassay	Mortality rates after 24 h exposure	No resistance detected	-	2021	[69]
	Four field populations (Cancún, Chetumal, Playa del Carmen and José María Morelos) from Quintana Roo.	-	Organophosphate	Temephos (0.012 mg/L)	Larval bioassay	Mortality rates after 24 h exposure	The populations from Cancún and José María Morelos showed tolerance to the larvicide, whereas the remaining two were susceptible	-	2022	[70]
	Field population collected in Polaban, Yucatan, Mexico.	-	Pyrethroid	Lambda-cyhalothrin (10 µg/bottle)	CDC bottle bioassay and molecular assay	Mortality rates after 24 h exposure	Despite susceptibility to PYs, both synonymous and non-synonymous mutations were detected in the population	-	2024	[71]
PANAMA	13 field populations collected across the country.	Fraga lineage, from the Institute of Tropical Medicine Pedro Kouri (IPK).	Carbamate; Pyrethroid; Organochloride; Organophosphate	Propoxur (0.1%); Deltamethrin (0.03%), Cyfluthrin (0.15%), Lambda-cyhalothrin (0.03%), Permethrin (0.25%); DDT (4 %); Pirimiphos-methyl (0.25%), Malathion (5%)	Impregnated paper bioassay and biochemical assay	Bioassay: Mortality rates after 24 h exposure; Biochemical assays: enzyme activity (unaltered (between 0 and 15 %), incipient altered (from 15 to 50 %), or altered (above 50 %)	Possible resistance to PYs, DDT, OPs, and propoxur was detected in several populations, with confirmed resistance to pirimiphos-methyl and malathion in one population, accompanied by elevated EST activity.	-	2024	[72]
VENEZUELA	Five field populations (Santos Michelena, Carabobo, Capital District, Zamora and Mario Briceno Iragorry) collected from Araguara and Carabobo.	-	Pyrethroid; Organochloride; Organophosphate	Lambda-cyhalothrin (6,25 μg/mL); DDT (200 μg/mL); Fenitrothion (100 μg/mL), Malathion (100 μg/mL)	CDC Bottle bioassay and biochemical assay	Mortality recorded every 15 min; phenotypic resistance inferred from delayed mortality	All populations were susceptible to DDT and lambda-cyhalothrin. Incipient resistance to OPs was detected in MBI and DC, whereas the remaining three were susceptible. Elevated EST activity was observed	Synergist bioassays were conducted using piperonyl butoxide (PBO) in two of the more tolerant populations. The addition of PBO reduced the time of mortality of the populations, suggesting the involvement of oxidases in the detoxification process.	2016	[73]
